# Supplementary material for: Genomes of Endotrypanum monterogeii from Panama and Zelonia costaricensis from Brazil: Expansion of Multigene Families in Leishmaniinae Parasites That Are Close Relatives of Leishmania spp
Source: Pathogens. 2023 Nov 30;12(12):1409. doi: 10.3390/pathogens12121409 (PMC10747355; doi:10.3390/pathogens12121409)
Supplement: Supplementary file 1 [file pathogens-12-01409-s001.zip]

Archive with 2 entries (2 files):
- Suppl_Fig_Endotrypanum.pdf
- Tables Suppl material .xlsx
